# Supplementary material for: Mass Spectrometry Analysis and Biological Characterization of the Predatory Ant Odontomachus monticola Venom and Venom Sac Components
Source: Toxins (Basel). 2019 Jan 17;11(1):50. doi: 10.3390/toxins11010050 (PMC6356579; doi:10.3390/toxins11010050)
Supplement: Supplementary file 1 [file toxins-11-00050-s001.zip]

Archive with 3 entries (3 files):
- toxins-411586-supplementary-update.pdf
- toxins-411586-Table S1.xlsx
- toxins-411586-Table S2.xlsx
